# Supplementary material for: Investigation of clinical characteristics and genome associations in the ‘UK Lipoedema’ cohort
Source: PLoS One. 2022 Oct 13;17(10):e0274867. doi: 10.1371/journal.pone.0274867 (PMC9560129; doi:10.1371/journal.pone.0274867)
Supplement: S1 Table — Summarized in Table 2. (XLSX) [file pone.0274867.s002.xlsx]

## Sheet: S1 Table
ID	Completed SF-36	Included in GWAS	Age at evaluation (yrs)	Onset of lipoedema (yrs)	Onset of puberty (yrs)	Disease duration (yrs)	Weight (kg)	Height (m)	BMI (kg/m2)	Waist measure (cm)	Hip measure (cm)	WHR	Ethnicity	Family history	Oedema	Oedema category	Venous problems	Tender - subjective	Easy bruising	Hypermobility	Pes planus	Diet Categories	Lipo-suction
LIP.001.1	Y	Y	48.8082	13	13	35.8082	68	1.58	27.2392	80	104	0.769231	White British	Y	N	.	2	Y	Y	N	N	Disproportionate	N
LIP.001.2	Y	.	46.3342	13	13	33.3342	95	1.59	37.5776	84	123	0.682927	White British	Y	N	.	2	Y	Y	N	Y	Disproportionate	N
LIP.002.1	Y	.	49.7151	.	.	.	95	1.74	31.378	92	112	0.821429	White British	Y	N	.	1	.	.	Y	N	Disproportionate	Y
LIP.002.2	Y	.	20.6274	10	12	10.6274	95	1.77	30.3233	86	118	0.728814	White British	Y	N	.	N	.	.	N	N	Disproportionate	Y
LIP.002.3	Y	Y	17.5945	10	9	7.59452	94	1.76	30.3461	80	120	0.666667	White British	Y	Y	intermittent	N	.	.	Y	N	Disproportionate	Y
LIP.003.1	Y	Y	72.8137	11	11	61.8137	92	1.57	37.324	94	124	0.758065	White British	Y	Y	leg	2	.	.	N	N	Disproportionate	N
LIP.003.2	Y	.	43.0301	15	10	28.0301	62	1.69	21.7079	67	101	0.663366	White British	Y	N	.	1	.	.	Y	N	Disproportionate	N
LIP.004.1	Y	.	80.5178	.	.	.	76	1.49	34.2327	.	.	.	White British	Y	Y	ankle	2	Y	Y	N	Y	.	N
LIP.004.2	Y	Y	51.4959	17	17	34.4959	77	1.57	31.2386	89	121	0.735537	White British	Y	N	.	N	.	.	N	N	Loss all over	N
LIP.005.1	Y	Y	66.3562	.	.	.	65	1.56	26.7094	81	106	0.764151	White British	Y	N	.	1	N	Y	N	N	.	N
LIP.005.2	Y	.	47.589	15	12	32.589	76	1.64	28.257	80	109	0.733945	White British	Y	N	.	1	Y	Y	N	Y	Disproportionate	N
LIP.006.1	N	.	51.8247	22	11	29.8247	75	1.67	26.8923	86	110	0.781818	White British	Y	Y	leg	2	Y	Y	N	N	Disproportionate	N
LIP.006.2	N	Y	29.2548	14	11	15.2548	111	1.7	38.4083	108	131	0.824427	White British	Y	N	.	2	Y	Y	N	N	.	N
LIP.007.1	N	.	72.6466	.	.	.	77	1.65	28.2828	91	111	0.81982	White British	Y	N	.	1	Y	Y	N	N	.	N
LIP.007.2	Y	Y	51.3616	15	15	36.3616	98	1.68	34.7222	100	120	0.833333	White British	Y	N	.	N	Y	.	Y	N	Disproportionate	N
LIP.008.1	N	.	52.8219	11	10	41.8219	127	1.82	38.3408	.	.	.	White British	Y	Y	leg	N	Y	Y	Y	N	No loss	N
LIP.008.2	N	Y	31.2932	27	13	4.29315	82	1.75	26.7755	.	.	.	White British	Y	N	.	1	.	Y	Y	N	No loss	N
LIP.009.1	Y	Y	48.3233	13	13	35.3233	127	1.66	46.088	112	142	0.788732	White British	Y	Y	ankle	2	Y	Y	N	N	.	N
LIP.009.2	Y	.	22.2849	17	13	5.28493	101	1.63	38.0142	106	128	0.828125	White British	Y	N	.	N	N	N	N	N	.	N
LIP.010.1	Y	.	69.4192	35	11	34.4192	101	1.6	39.4531	102	122	0.836066	White British	Y	Y	leg	1	Y	Y	N	Y	Disproportionate	N
LIP.010.2	Y	.	40.4438	13	14	27.4438	75	1.77	23.9395	89	105	0.847619	White British	Y	N	.	2	Y	Y	N	Y	Disproportionate	N
LIP.011.1	Y	.	71.3863	20	10	51.3863	100	1.6	39.0625	.	.	.	White British	Y	Y	leg	N	Y	Y	Y	Y	Disproportionate	N
LIP.011.2	Y	.	39.4027	15	13	24.4027	101	1.61	38.9645	.	.	.	White British	Y	N	.	N	Y	Y	N	N	Disproportionate	N
LIP.011.3	Y	Y	37.2575	12	12	25.2575	123	1.65	45.1791	.	.	.	White British	Y	Y	leg	N	Y	Y	Y	Y	Disproportionate	N
LIP.012.1	Y	.	77.1288	.	10	.	71	1.67	25.4581	70	97	0.721649	White British	Y	N	.	1	.	Y	N	N	Disproportionate	N
LIP.012.2	Y	Y	46.0603	13	12	33.0603	76	1.72	25.6896	78	108	0.722222	White British	Y	Y	ankle	N	Y	Y	N	N	Disproportionate	N
LIP.013.1	Y	Y	55.2493	12	12	43.2493	130	1.54	54.8153	123	146	0.842466	White British	Y	Y	leg	N	Y	Y	N	N	Disproportionate	N
LIP.013.2	Y	.	33.6	16	11	17.6	75	1.5	33.3333	89	112	0.794643	White British	Y	N	.	N	N	N	N	N	Disproportionate	N
LIP.014.1	Y	.	62.7781	17	12	45.7781	114	1.65	41.8733	104	126	0.825397	White British	Y	N	.	2	Y	Y	Y	N	Disproportionate	N
LIP.014.2	Y	Y	35.7096	14	14	21.7096	108	1.68	38.2653	92	120	0.766667	White British	Y	N	.	N	N	Y	Y	N	Disproportionate	N
LIP.015.1	Y	.	48.9973	11	12	37.9973	96	1.62	36.5798	90	129	0.697674	White British	Y	.	.	2	N	Y	N	N	Disproportionate	N
LIP.015.2	Y	Y	46.0356	12	12	34.0356	86	1.6	33.5937	90	117	0.769231	White British	Y	N	.	N	Y	Y	N	N	Disproportionate	N
LIP.016.1	N	Y	46.011	13	13	33.011	76.6	1.46	35.9354	.	.	.	White British	Y	N	.	.	Y	Y	N	.	.	.
LIP.016.2	N	.	18.9863	10	10	8.9863	101.2	1.6	39.5312	.	.	.	White British	Y	N	.	.	Y	Y	.	.	.	.
LIP.017.1	N	.	71.463	14	14	57.463	105.4	1.6	41.1719	106	144	0.736111	White British	Y	Y	leg	N	Y	Y	N	.	Disproportionate	.
LIP.017.2	N	.	44.0274	14	14	30.0274	108.3	1.63	40.7618	102	141	0.723404	White British	Y	N	.	N	Y	N	N	N	Disproportionate	.
LIP.018.1	N	.	58.7534	10	10	48.7534	107	1.54	45.1172	98.5	131	0.751908	White British	Y	N	.	N	Y	Y	N	N	Disproportionate	.
LIP.018.2	N	.	22.6904	8	14	14.6904	66.9	1.68	23.7032	69	99.5	0.693467	White British	Y	N	.	N	N	Y	N	N	.	.
LIP.019.1	N	.	25.8438	13	13	12.8438	83.1	1.75	27.1347	77	103	0.747573	White British	Y	N	.	N	Y	Y	N	N	Disproportionate	.
LIP.019.2	N	.	19.4027	11	10	8.40274	107	1.67	38.3664	105	136	0.772059	White British	Y	N	.	N	N	Y	N	N	.	.
LIP.020.1	Y	Y	32.6521	20	.	12.6521	84	1.66	30.4834	81	118	0.686441	White British	N	N	.	2	.	.	N	Y	Disproportionate	N
LIP.021.1	N	other ethnicity	60.1096	16	12	44.1096	94.5	1.71	32.3176	97	116	0.836207	White British	Y	Y	ankle	N	.	.	N	N	Disproportionate	N
LIP.022.1	N	Y	36.4247	11	9	25.4247	85.5	1.64	31.7891	88	119	0.739496	White British	N	N	.	1	.	.	N	N	Disproportionate	N
LIP.023.1	Y	.	36.3315	29	.	7.33151	119	1.6	46.4844	110	140	0.785714	Any other ethnic group	Y	Y	leg	N	.	.	N	N	No loss	N
LIP.024.1	Y	Y	53.4247	27	16	26.4247	95.4	1.64	35.47	104	122	0.852459	White British	N	Y	leg	1	.	.	N	N	Disproportionate	N
LIP.025.1	Y	Y	39.1068	14	14	25.1068	63	1.67	22.5896	68	104	0.653846	White British	Y	Y	feet	N	.	.	N	N	No loss	N
LIP.026.1	N	Y	52.7397	12	12	40.7397	78.2	1.7	27.0588	78	110	0.709091	White British	N	N	.	N	.	.	N	N	Disproportionate	N
LIP.027.1	Y	Y	41.726	13	13	28.726	101	1.69	35.3629	90	136	0.661765	White British	Y	N	.	2	.	.	N	N	Disproportionate	N
LIP.028.1	Y	.	59.6055	13	13	46.6055	61	1.61	23.533	83	103	0.805825	White other	.	N	.	2	.	.	N	N	Disproportionate	N
LIP.029.1	Y	Y	53.1151	9	11	44.1151	78	1.64	29.0006	87	124	0.701613	White British	Y	Y	intermittent	2	.	.	N	N	Disproportionate	N
LIP.030.1	Y	.	53.4	15	10	38.4	85	1.67	30.478	85	117	0.726496	White other	Y	N	.	N	.	.	N	N	Disproportionate	N
LIP.031.1	Y	Y	42.2329	36	12	6.23288	87	1.69	30.4611	96	116	0.827586	White British	Y	N	.	N	.	.	N	N	Disproportionate	N
LIP.032.1	Y	Y	48.4795	12	12	36.4795	110	1.7	38.0623	.	.	.	White British	Y	Y	.	N	.	.	N	N	Disproportionate	N
LIP.033.1	Y	Y	72.6822	43	10	29.6822	85	1.65	31.2213	94	120	0.783333	White British	N	N	.	N	.	.	N	N	.	N
LIP.034.1	Y	.	21.7068	12	13	9.70685	77	1.66	27.9431	87	109	0.798165	White British	N	N	.	N	.	.	N	N	Loss all over	N
LIP.035.1	Y	Y	68.5151	30	15	38.5151	67	1.56	27.5312	80	106	0.754717	White British	N	N	.	1	.	.	N	N	Disproportionate	N
LIP.036.1	Y	other ethnicity	50.6055	16	13	34.6055	72	1.6	28.125	96	118	0.813559	White British	Y	Y	ankle	N	.	.	N	N	Disproportionate	N
LIP.037.1	Y	Y	41.0219	34	14	7.02192	73	1.6	28.5156	96	117	0.820513	White British	N	N	.	N	.	.	N	N	Disproportionate	N
LIP.038.1	Y	.	37.4411	15	13	22.4411	69	1.6	26.9531	83	111	0.747748	White British	Y	N	.	N	.	.	N	N	Disproportionate	N
LIP.039.1	Y	Y	42.874	13	13	29.874	59	1.56	24.2439	73	104	0.701923	White British	Y	N	.	2	.	.	N	Y	Loss all over	N
LIP.040.1	Y	Y	56.4548	10	11	46.4548	81	1.66	29.3947	.	.	.	White British	Y	N	.	N	.	.	N	N	Disproportionate	N
LIP.041.1	N	Y	55.7726	12	12	43.7726	96	1.59	37.9732	95	128	0.742188	White British	N	N	.	N	.	.	N	N	No loss	N
LIP.042.1	Y	.	43.9616	24	12	19.9616	63	1.59	24.9199	77	104	0.740385	Any other ethnic group	N	N	.	N	.	.	N	N	Disproportionate	N
LIP.043.1	Y	other ethnicity	43.5534	12	12	31.5534	71	1.63	26.7229	79	107	0.738318	White British	N	Y	leg	N	.	.	N	N	Disproportionate	Y
LIP.044.1	Y	Y	53.2192	50	12	3.21918	83	1.73	27.7323	78	120	0.65	White British	N	N	.	2	.	.	N	N	Disproportionate	N
LIP.045.1	Y	Y	49.2411	13	11	36.2411	77	1.72	26.0276	79	112	0.705357	White British	Y	N	.	2	.	.	N	N	Disproportionate	N
LIP.046.1	N	Y	40.2575	12	12	28.2575	86	1.63	32.3685	.	.	.	White British	Y	N	.	N	.	.	N	N	Disproportionate	N
LIP.047.1	Y	Y	50.8466	13	12	37.8466	78	1.63	29.3575	83	119	0.697479	White British	N	N	.	1	.	.	N	N	Disproportionate	N
LIP.048.1	Y	Y	54.7096	13	13	41.7096	91	1.7	31.4879	96	112	0.857143	White British	N	N	.	1	.	.	N	N	Disproportionate	N
LIP.049.1	Y	.	47.3918	9	10	38.3918	95	1.47	43.9632	98	125	0.784	White British	N	N	.	1	Y	.	N	N	.	N
LIP.050.1	Y	Y	42.7014	35	13	7.70137	104	1.66	37.7413	105	124	0.846774	White British	N	N	.	N	Y	.	N	N	Loss all over	N
LIP.051.1	Y	Y	51.0932	.	13	.	93	1.72	31.4359	104	121	0.859504	White British	N	Y	leg	3	Y	Y	N	N	Loss all over	N
LIP.052.1	N	Y	56.2822	20	11	36.2822	126	1.64	46.8471	117	147	0.795918	White British	N	N	.	1	N	Y	N	N	Disproportionate	N
LIP.053.1	Y	Y	43.9534	13	11	30.9534	74	1.63	27.852	82	101	0.811881	White British	Y	N	.	N	N	Y	.	N	Disproportionate	N
LIP.054.1	N	Y	51.5534	12	15	39.5534	78	1.68	27.6361	82	111	0.738739	White British	N	N	.	2	N	Y	N	N	Disproportionate	N
LIP.055.1	Y	Y	35.3973	14	14	21.3973	54	1.67	19.3625	.	.	.	White British	Y	N	.	2	N	Y	N	N	.	N
LIP.056.1	Y	Y	32.9973	19	12	13.9973	95	1.65	34.8944	.	.	.	White British	Y	N	.	N	N	Y	Y	N	No loss	N
LIP.057.1	Y	Y	66.863	17	11	49.863	57	1.52	24.6711	.	.	.	White British	N	N	.	2	N	Y	N	N	No loss	N
LIP.058.1	Y	.	50.8082	30	13	20.8082	105	1.78	33.1398	87	127	0.685039	White other	N	N	.	N	N	N	N	N	Disproportionate	N
LIP.059.1	Y	Y	51.7342	11	11	40.7342	.	1.62	.	90	115	0.782609	White British	N	N	.	N	Y	Y	N	N	Disproportionate	N
LIP.060.1	Y	Y	64.2685	9	9	55.2685	117	1.62	44.5816	116	137	0.846715	White British	N	Y	ankle	2	Y	Y	N	Y	Disproportionate	N
LIP.061.1	Y	Y	73.663	14	14	59.663	73	1.52	31.5963	.	.	.	White British	N	N	.	1	Y	N	N	Y	Disproportionate	N
LIP.062.1	Y	Y	37.0548	15	12	22.0548	90	1.69	31.5115	98	118	0.830508	White British	Y	Y	.	N	Y	Y	.	N	Disproportionate	N
LIP.063.1	Y	Y	52.8685	11	10	41.8685	80	1.6	31.25	87	119	0.731092	White British	Y	N	.	1	Y	Y	.	N	Disproportionate	N
LIP.064.1	Y	Y	40.2767	11	11	29.2767	117	1.66	42.459	107	134	0.798507	White British	Y	Y	ankle	N	Y	Y	.	Y	Disproportionate	N
LIP.065.1	Y	other ethnicity	29.7096	6	14	23.7096	112	1.74	36.993	.	.	.	White British	Y	Y	ankle	N	N	Y	N	N	.	N
LIP.066.1	Y	Y	58.8356	15	15	43.8356	116	1.62	44.2006	111	134	0.828358	White British	Y	N	.	N	Y	Y	N	Y	Disproportionate	N
LIP.067.1	N	Y	63.0274	19	11	44.0274	96	1.61	37.0356	109	125	0.872	White British	N	Y	ankle	2	Y	Y	N	N	Disproportionate	N
LIP.068.1	Y	Y	42.0575	15	16	27.0575	112	1.55	46.6181	112	139	0.805755	White British	N	N	.	2	Y	Y	N	N	Disproportionate	N
LIP.069.1	Y	Y	53.8301	.	12	.	112	1.64	41.6419	107	139	0.769784	White British	Y	Y	.	N	N	Y	N	N	Disproportionate	N
LIP.070.1	N	other ethnicity	52.1945	30	13	22.1945	95	1.58	38.0548	.	.	.	White British	N	N	.	1	Y	Y	N	N	Disproportionate	N
LIP.071.1	Y	Y	51.0137	13	12	38.0137	62	1.61	23.9188	70	99	0.707071	White British	N	N	.	2	Y	Y	Y	N	Disproportionate	N
LIP.072.1	Y	Y	71.8411	27	12	44.8411	102	1.52	44.1482	106	137	0.773723	White British	N	Y	leg	N	N	Y	N	Y	Disproportionate	N
LIP.073.1	Y	Y	43.2521	16	13	27.2521	138	1.65	50.6887	109	169	0.64497	White British	Y	N	.	2	Y	Y	N	N	Disproportionate	N
LIP.074.1	Y	Y	43.1671	10	11	33.1671	88	1.63	33.1213	87	124	0.701613	White British	N	N	.	N	N	Y	N	N	Disproportionate	N
LIP.075.1	Y	Y	41.7589	30	13	11.7589	113	1.63	42.5308	119	143	0.832168	White British	N	N	.	2	Y	Y	N	.	Disproportionate	N
LIP.076.1	Y	Y	43.8055	.	13	.	122	1.66	44.2735	103	148	0.695946	White British	Y	N	.	N	N	Y	N	N	Disproportionate	N
LIP.077.1	Y	Y	40.6247	15	14	25.6247	123	1.85	35.9386	.	.	.	White British	N	N	.	1	Y	Y	N	N	No loss	N
LIP.078.1	Y	Y	43.1068	15	10	28.1068	108	1.66	39.1929	99	138	0.717391	White British	Y	N	.	3	N	Y	N	N	Disproportionate	N
LIP.079.1	Y	Y	60.6767	14	13	46.6767	82	1.6	32.0312	86	115	0.747826	White British	N	Y	ankle	N	N	Y	N	Y	Disproportionate	N
LIP.080.1	Y	Y	57.7096	12	15	45.7096	98	1.6	38.2812	99	123	0.804878	White British	N	Y	.	1	N	N	N	Y	.	N
LIP.081.1	Y	Y	60.9479	20	14	40.9479	56	1.61	21.6041	77	94	0.819149	White British	N	N	.	2	N	Y	N	N	Loss all over	N
LIP.082.1	Y	Y	28.9808	18	14	10.9808	116	1.64	43.1291	111	132	0.840909	White British	N	N	.	2	Y	Y	N	Y	Disproportionate	N
LIP.083.1	Y	Y	48.2712	.	11	.	88	1.73	29.4029	78	118	0.661017	White British	Y	N	.	N	Y	Y	.	Y	.	N
LIP.084.1	N	.	55.6301	10	13	45.6301	76	1.55	31.6337	91	120	0.758333	White British	N	N	.	N	Y	Y	Y	N	Disproportionate	Y
LIP.085.1	Y	Y	37.5945	22	14	15.5945	78	1.62	29.7211	90	110	0.818182	White British	N	Y	ankle	1	Y	Y	N	N	Disproportionate	N
LIP.086.1	Y	other ethnicity	62.5096	20	12	42.5096	99	1.62	37.7229	109	132	0.825758	White British	N	N	.	N	Y	Y	N	Y	Disproportionate	N
LIP.087.1	Y	Y	28.663	14	14	14.663	76	1.73	25.3934	78	103	0.757282	White British	N	N	.	1	N	Y	Y	N	Disproportionate	N
LIP.088.1	Y	Y	34.5178	12	12	22.5178	68	1.58	27.2392	80	102	0.784314	White British	Y	N	.	2	Y	Y	N	N	Disproportionate	N
LIP.089.1	Y	.	36.3397	11	11	25.3397	77	1.57	31.2386	.	.	.	White British	Y	N	.	N	Y	Y	N	N	Disproportionate	N
LIP.090.1	Y	Y	36.8986	.	13	.	120	1.78	37.874	103	138	0.746377	White British	N	N	.	1	Y	Y	N	N	Disproportionate	N
LIP.091.1	Y	Y	49.4137	14	11	35.4137	72	1.6	28.125	.	.	.	White British	Y	N	.	1	Y	Y	N	N	Disproportionate	N
LIP.092.1	Y	Y	40.6192	13	13	27.6192	.	1.63	.	.	.	.	White British	Y	N	.	1	Y	Y	N	Y	Disproportionate	N
LIP.093.1	Y	.	42.0164	.	12	.	63	1.54	26.5643	.	.	.	White British	Y	N	.	2	N	Y	N	N	Disproportionate	N
LIP.094.1	Y	other ethnicity	51.0822	.	.	.	80	1.62	30.4832	93	118	0.788136	White British	Y	N	.	2	Y	Y	N	N	Disproportionate	N
LIP.095.1	Y	Y	50.7041	27	14	23.7041	93	1.5	41.3333	.	.	.	White British	Y	N	.	N	N	Y	N	N	No loss	N
LIP.096.1	Y	Y	64	35	13	29	89	1.68	31.5	101	121	0.83	White British	Y	N	.	N	Y	Y	.	N	Disproportionate	N
LIP.097.1	Y	Y	29.526	13	13	16.526	106	1.63	39.8961	96	138	0.695652	White British	Y	N	.	N	Y	Y	N	N	Disproportionate	N
LIP.098.1	Y	Y	33.0301	10	13	23.0301	71	1.65	26.079	76	103	0.737864	White British	N	N	.	N	Y	Y	N	N	Disproportionate	N
LIP.099.1	Y	Y	48.8548	12	11	36.8548	124	1.65	45.5464	106	142	0.746479	White British	N	Y	ankle	1	Y	Y	Y	Y	Disproportionate	N
LIP.100.1	Y	Y	60.5342	14	12	46.5342	83	1.52	35.9245	88	113	0.778761	White British	Y	N	.	N	N	Y	Y	N	Disproportionate	N
LIP.101.1	Y	Y	54.5918	15	13	39.5918	80	1.57	32.4557	91	115	0.791304	White British	Y	Y	ankle	N	Y	Y	N	Y	Disproportionate	N
LIP.102.1	Y	Y	34.0548	12	12	22.0548	108	1.72	36.5062	99	124	0.798387	White British	N	N	.	N	Y	Y	N	Y	No loss	N
LIP.103.1	Y	Y	45.5014	14	14	31.5014	81	1.63	30.4867	87	118	0.737288	White British	Y	N	.	N	Y	Y	N	N	Disproportionate	N
LIP.104.1	Y	Y	32.1726	18	10	14.1726	63	1.57	25.5588	71	101	0.70297	White British	N	N	.	N	Y	Y	Y	Y	.	Y
LIP.105.1	Y	Y	63.6658	40	16	23.6658	103	1.66	37.3784	.	.	.	White British	N	N	.	2	Y	Y	N	.	Disproportionate	N
LIP.106.1	N	Y	48.9425	16	12	32.9425	121	1.67	43.3863	101	133	0.759398	White British	N	N	.	N	Y	Y	N	Y	Disproportionate	N
LIP.107.1	Y	Y	70.4274	.	14	.	92	1.6	35.9375	.	.	.	White British	N	N	.	2	N	Y	Y	Y	Disproportionate	N
LIP.108.1	Y	.	44.2137	35	12	9.2137	89	1.63	33.4977	98	119	0.823529	White other	N	Y	intermittent	N	.	Y	Y	N	Disproportionate	N
LIP.109.1	Y	Y	54.6685	14	14	40.6685	96	1.56	39.4477	112	129	0.868217	White British	Y	N	.	3	Y	Y	Y	N	Disproportionate	N
LIP.110.1	Y	Y	49.8959	10	13	39.8959	97	1.65	35.629	93	130	0.715385	White British	Y	N	.	N	Y	Y	N	N	Disproportionate	N
LIP.111.1	Y	Y	46.4658	20	15	26.4658	95	1.7	32.872	99	119	0.831933	White British	N	N	.	N	Y	Y	N	Y	Disproportionate	N
LIP.112.1	Y	Y	53.1425	23	15	30.1425	89	1.67	31.9122	90	118	0.762712	White British	Y	N	.	2	Y	Y	N	N	.	N
LIP.113.1	Y	Y	56.7863	16	16	40.7863	98	1.57	39.7582	.	.	.	White British	Y	Y	leg	2	N	Y	N	N	Disproportionate	N
LIP.114.1	Y	Y	59.1918	40	12	19.1918	107	1.6	41.7969	113	143	0.79021	White British	Y	Y	leg	N	Y	Y	N	Y	.	N
LIP.115.1	Y	Y	31.3178	10	10	21.3178	.	.	.	91	129	0.705426	White British	N	Y	leg	N	Y	Y	N	N	Disproportionate	N
LIP.116.1	Y	Y	49.6849	12	12	37.6849	106	1.62	40.3902	110	124	0.887097	White British	Y	N	.	N	N	Y	Y	Y	Disproportionate	N
LIP.117.1	Y	Y	38.7589	14	14	24.7589	.	1.54	.	107	142	0.753521	White British	N	Y	leg	N	Y	Y	N	Y	Disproportionate	N
LIP.118.1	N	Y	36.4712	35	12	1.47123	78	1.62	29.7211	96	122	0.786885	White British	Y	N	.	N	N	N	N	N	.	N
LIP.119.1	Y	Y	30.5753	16	13	14.5753	92	1.7	31.8339	90	115	0.782609	White British	Y	N	.	1	N	Y	N	N	Loss all over	N
LIP.120.1	N	Y	43.3452	.	14	.	125	1.8	38.5802	107	144	0.743056	White British	N	Y	leg	2	Y	Y	Y	Y	Disproportionate	N
LIP.121.1	N	Y	46.8438	12	12	34.8438	73	1.62	27.8159	81	108	0.75	White British	N	Y	ankle	2	Y	Y	N	.	Disproportionate	N
LIP.122.1	N	Y	63	15	.	48	70	1.59	27.6888	80	120	0.666667	White British	N	Y	ankle	2	Y	Y	N	.	Disproportionate	N
LIP.123.1	Y	.	18.1781	8	11	10.1781	72	1.6	28.125	84	106	0.792453	Any other ethnic group	Y	N	.	N	N	N	N	N	Disproportionate	N
LIP.124.1	N	Y	40	13	13	27	111	1.57	45.0323	109	122	0.893443	White British	N	N	.	2	Y	Y	N	N	Disproportionate	N
LIP.125.1	N	Y	41	19	14	22	.	1.55	.	91	109	0.834862	White British	N	N	.	N	.	Y	.	.	Disproportionate	N
LIP.126.1	N	Y	32	13	11	19	83	1.66	30.1205	79	117	0.675214	White British	.	Y	.	2	.	Y	Y	.	.	N
LIP.127.1	Y	.	44.5425	14	15	30.5425	73	1.73	24.3911	75	106	0.707547	White British	Y	Y	ankle	2	Y	Y	N	Y	Disproportionate	N
LIP.128.1	N	Y	50.5918	20	13	30.5918	66	1.58	26.4381	76	109	0.697248	White British	N	N	.	N	N	Y	N	N	Disproportionate	N
LIP.129.1	Y	Y	25.1123	11	11	14.1123	119	1.75	38.8571	104	124	0.83871	White British	N	N	.	N	N	Y	N	Y	Disproportionate	N
LIP.130.1	Y	Y	38.0767	.	10	.	58	1.57	23.5304	70	101	0.693069	White British	N	Y	intermittent	N	N	Y	Y	Y	No loss	Y
LIP.131.1	N	.	63	11	10	52	112	1.7	38.7543	99	137	0.722628	White British	N	Y	intermittent	3	Y	Y	N	N	Disproportionate	N
LIP.132.1	Y	Y	57.7425	18	12	39.7425	74	1.57	30.0215	89	111	0.801802	White British	N	N	.	2	Y	Y	N	Y	Disproportionate	N
LIP.133.1	Y	Y	48.1151	10	12	38.1151	160	1.65	58.7695	121	168	0.720238	White British	Y	N	.	1	Y	Y	N	N	Disproportionate	N
LIP.134.1	N	.	73.2411	.	14	.	77	1.7	26.6436	79	107	0.738318	White British	N	N	.	N	Y	Y	N	N	Disproportionate	N
LIP.135.1	Y	Y	31.2603	18	13	13.2603	125	1.75	40.8163	101	124	0.814516	White British	N	N	.	N	Y	N	N	.	No loss	N
LIP.136.1	Y	Y	64.2712	13	13	51.2712	86	1.73	28.7347	.	.	.	White British	N	N	.	N	N	Y	N	N	Disproportionate	N
LIP.137.1	Y	.	57.9425	20	13	37.9425	77	1.68	27.2817	88	105	0.838095	White British	N	N	.	N	Y	.	N	N	Disproportionate	N
LIP.138.1	Y	Y	51.9644	32	11	19.9644	74	1.73	24.7252	80	104	0.769231	White British	Y	N	.	N	N	N	N	Y	.	N
LIP.139.1	Y	.	41.7315	12	10	29.7315	66	1.7	22.8374	77	100	0.77	White other	Y	Y	ankle	3	Y	Y	N	N	Disproportionate	N
LIP.140.1	Y	Y	62.9507	16	13	46.9507	84	1.65	30.854	78	114	0.684211	White British	N	N	.	N	N	N	N	N	Disproportionate	N
LIP.141.1	Y	Y	60.726	.	12	.	133	1.78	41.977	.	147	.	White British	Y	Y	ankle	2	Y	Y	N	N	Disproportionate	N
LIP.142.1	Y	Y	41.4247	8	13	33.4247	80	1.73	26.7299	80	118	0.677966	White British	N	Y	ankle	N	N	Y	Y	N	Disproportionate	Y
LIP.143.1	Y	Y	68.3397	.	12	.	114	1.7	39.4464	121	130	0.930769	White British	N	N	.	2	Y	Y	N	Y	Disproportionate	N
LIP.144.1	N	Y	56.1096	13	13	43.1096	66	1.55	27.4714	.	.	.	White British	N	N	.	N	Y	Y	N	N	No loss	N
LIP.145.1	N	Y	26.1178	.	.	.	.	.	.	.	.	.	White British	Y	N	.	.	Y	.	.	.	.	Y
LIP.146.1	N	Y	52.8411	.	.	.	.	.	33	.	.	.	White British	.	Y	feet	.	.	.	.	.	.	.
LIP.147.1	N	Y	34.8466	11	11	23.8466	115.9	1.63	43.6223	.	.	.	White British	Y	N	.	.	Y	Y	.	.	.	.
LIP.148.1	N	other ethnicity	57.2795	.	.	.	.	.	.	.	.	.	White British	Y	.	.	.	.	.	.	.	.	.
LIP.149.1	N	Y	30.0795	8	.	22.0795	106.7	1.64	39.6713	.	.	.	White British	.	.	.	.	.	.	.	.	.	.
LIP.150.1	N	other ethnicity	28.5425	15	15	13.5425	57.6	1.74	19.025	.	.	.	White British	.	.	.	.	.	.	.	.	.	.
LIP.151.1	N	Y	20.7315	8	13	12.7315	98.6	1.76	31.8311	81	107	0.757009	White British	N	N	.	1	N	N	N	N	.	.
LIP.152.1	N	Y	25.9644	11	10	14.9644	67.1	1.62	25.5677	76	96.5	0.787565	White British	Y	N	.	N	Y	Y	Y	N	Loss all over	N
LIP.153.1	N	Y	41.5973	15	.	26.5973	65	1.62	24.7676	42	104	0.403846	White British	Y	N	.	1	N	Y	N	N	Disproportionate	N
LIP.154.1	N	Y	23.3671	15	11	8.36712	78	1.65	28.6501	78	112	0.696429	White British	N	N	.	N	Y	N	N	N	Disproportionate	N
LIP.155.1	N	Y	59.9397	30	16	29.9397	81	1.72	27.3797	89	112	0.794643	White British	Y	Y	feet	1	Y	Y	Y	Y	Disproportionate	N
LIP.156.1	N	Y	48.0603	11	11	37.0603	90	1.59	35.5999	94	123	0.764228	White British	Y	N	.	.	Y	Y	N	N	Disproportionate	N
LIP.157.1	N	other ethnicity	23.6849	11	11	12.6849	82	1.62	31.2452	.	.	.	White British	Y	N	.	N	Y	Y	N	N	Disproportionate	N
LIP.158.1	N	Y	45.874	7	13	38.874	95	1.69	33.2621	86	125	0.688	White British	N	N	.	N	Y	Y	N	N	Disproportionate	Y
LIP.159.1	N	.	54.063	.	.	.	.	.	.	.	.	.	White British	.	Y	.	.	Y	Y	.	.	.	N
LIP.160.1	N	Y	24.9781	12	13	12.9781	47	1.55	19.563	73	90	0.811111	White British	.	N	.	N	Y	Y	N	N	Disproportionate	N
LIP.161.1	N	.	36.6986	12	12	24.6986	66.8	1.68	23.6678	73	101	0.722772	White other	.	N	.	N	Y	.	Y	N	Disproportionate	Y
LIP.162.1	N	Y	68.3562	40	.	28.3562	85	1.66	30.8463	91	120	0.758333	White British	Y	N	.	N	N	Y	N	N	Disproportionate	N
LIP.163.1	N	Y	35.3123	9	14	26.3123	91	1.85	26.5888	88	120	0.733333	White British	.	N	.	N	Y	Y	Y	N	Disproportionate	N
LIP.164.1	N	Y	29.1151	9	13	20.1151	85.5	1.66	31.0277	84.5	118	0.716102	White British	N	N	.	N	Y	Y	Y	N	Disproportionate	N
LIP.165.1	N	.	37.0986	16	12	21.0986	67	1.69	23.4586	73	109	0.669725	White other	Y	N	.	1	Y	Y	Y	N	Disproportionate	N
LIP.166.1	N	.	43.8877	12	12	31.8877	84.4	1.64	31.3801	81	113	0.716814	White British	Y	N	.	1	Y	Y	N	.	.	.
LIP.167.1	N	.	59.8329	59	11	0.832877	81	1.66	29.3947	87.5	118.5	0.738397	White British	N	N	.	1	Y	N	N	.	Disproportionate	.
LIP.168.1	N	.	72.5425	60	.	12.5425	72	1.59	28.4799	80	140.5	0.569395	White British	Y	N	.	2	Y	Y	N	.	Disproportionate	.
LIP.169.1	N	.	36.9562	12	12	24.9562	88.9	1.625	33.6663	83	122	0.680328	White British	Y	N	.	2	Y	Y	N	N	Disproportionate	.
LIP.170.1	N	.	45.937	15	11	30.937	104.7	1.73	34.9828	94	131	0.717557	White British	N	N	.	N	Y	Y	N	N	.	.
LIP.171.1	N	.	37.1534	14	13	23.1534	82.5	1.67	29.5816	76	102	0.745098	White British	N	N	.	N	N	Y	N	N	Disproportionate	.
LIP.172.1	N	.	63.5808	25	.	38.5808	121.4	1.76	39.1916	93	128	0.726562	White British	N	Y	feet	1	Y	Y	N	N	Disproportionate	.
LIP.173.1	N	.	48.474	15	.	33.474	143	1.79	44.6303	114	152	0.75	Any other ethnic group	.	Y	ankle	2	Y	Y	Y	Y	Disproportionate	.
LIP.174.1	N	.	43.3945	16	16	27.3945	77.6	1.765	24.9099	86	104.5	0.822967	White British	Y	N	.	N	Y	Y	N	N	.	.
LIP.175.1	Y	.	48.2493	13	13	35.2493	88	1.7	30.4498	88	124	0.709677	White other	Y	N	.	1	.	.	N	N	Disproportionate	N
LIP.176.1	Y	.	60.4	12	12	48.4	119	1.55	49.5317	109	141	0.77305	White other	Y	N	.	2	Y	Y	N	N	Loss all over	N
LIP.177.1	Y	.	51.0027	15	15	36.0027	106	1.7	36.6782	106	131	0.80916	White other	N	N	.	N	Y	Y	N	N	Disproportionate	N
LIP.178.1	Y	.	57.7425	16	15	41.7425	87	1.63	32.7449	.	.	.	White British	Y	N	.	N	Y	Y	N	N	Disproportionate	N
LIP.179.1	Y	.	39.3479	14	13	25.3479	119	1.56	48.8988	100	136	0.735294	White other	.	N	.	1	N	N	Y	Y	.	N
