# Supplementary material for: Investigation of clinical characteristics and genome associations in the ‘UK Lipoedema’ cohort
Source: PLoS One. 2022 Oct 13;17(10):e0274867. doi: 10.1371/journal.pone.0274867 (PMC9560129; doi:10.1371/journal.pone.0274867)
Supplement: S2 Table — Results are summarized in Table 3. (XLSX) [file pone.0274867.s003.xlsx]

## Sheet: S2 Table
ID	Q1	Q2	Q3	Q4	Q5	Q6	Q7	Q8	Q9	Q10	Q11	Q12	Q13	Q14	Q15	Q16	Q17	Q18	Q19	Q20	Q21	Q22	Q23	Q24	Q25	Q26	Q27	Q28	Q29	Q30	Q31	Q32	Q33	Q34	Q35	Q36
LIP.001.1	3	5	2	2	2	2	2	2	2	2	2	2	9	9	1	1	1	1	1	3	4	4	3	3	2	5	5	3	2	5	2	3	3	5	2	5
LIP.001.2	2	4	1	2	2	1	2	1	2	2	2	3	2	2	1	1	2	1	2	2	4	4	4	6	4	5	5	5	4	5	4	4	3	2	1	2
LIP.002.1	4	4	1	2	2	2	3	1	2	2	3	3	2	1	1	1	1	1	1	2	3	2	4	5	5	4	5	5	3	4	3	3	4	3	4	3
LIP.002.2	3	2	3	3	3	3	3	3	3	3	3	3	2	2	2	2	2	2	2	2	2	1	2	4	5	3	2	5	4	2	4	4	4	2	3	2
LIP.002.3	3	4	2	3	3	3	3	2	2	2	2	3	2	2	2	2	2	2	2	3	4	2	5	6	3	5	5	4	3	4	1	5	1	3	5	3
LIP.003.1	4	2	1	1	1	1	2	2	1	1	2	3	1	1	1	1	2	1	2	1	4	3	6	6	6	4	6	5	1	3	1	4	4	5	4	5
LIP.003.2	3	3	2	2	3	3	3	3	3	3	3	3	1	1	1	2	2	2	2	1	4	3	2	3	5	4	2	5	4	3	4	5	2	4	4	4
LIP.004.1	4	3	1	1	2	1	2	1	1	1	2	3	1	1	1	1	1	1	1	2	5	4	6	4	5	4	6	4	4	4	2	3	4	1	2	4
LIP.004.2	1	3	3	3	3	3	3	3	3	3	3	3	2	2	2	2	2	2	2	1	9	1	2	4	6	3	3	5	5	2	4	5	5	1	4	1
LIP.005.1	2	3	1	3	3	2	3	3	1	2	3	3	2	2	2	2	2	2	2	2	1	1	2	6	6	5	2	6	4	2	5	5	5	1	4	2
LIP.005.2	1	4	2	3	3	3	3	3	3	3	3	3	2	2	2	2	2	2	2	1	1	1	2	6	5	3	2	6	5	2	5	5	5	1	3	1
LIP.007.2	3	4	1	2	3	2	2	2	2	2	3	3	2	1	1	2	1	1	2	3	4	3	4	5	5	4	4	5	4	4	3	4	3	4	2	4
LIP.009.1	3	3	2	3	2	2	2	1	2	2	2	3	1	1	1	1	1	2	2	3	5	4	3	5	4	5	5	4	3	3	3	4	2	3	4	4
LIP.009.2	3	4	2	3	3	2	3	3	2	2	2	3	1	1	2	2	2	2	1	4	2	2	5	2	2	5	5	2	3	4	2	3	4	4	3	5
LIP.010.1	4	9	2	2	2	2	2	2	2	2	2	3	2	2	2	2	2	2	2	3	5	3	4	5	4	4	5	4	4	2	3	4	3	2	3	3
LIP.010.2	1	3	3	3	3	3	3	3	3	3	3	3	2	2	2	2	2	2	2	3	2	1	3	4	6	5	4	5	4	2	4	3	4	2	5	1
LIP.011.1	4	3	1	1	1	1	1	1	1	1	1	2	2	1	1	1	1	1	1	3	5	5	6	5	4	4	5	4	4	4	2	3	4	5	2	5
LIP.011.2	2	3	2	3	3	2	3	2	2	3	3	3	2	1	2	1	1	1	1	3	4	3	6	4	4	5	6	4	1	4	1	3	2	4	1	2
LIP.011.3	2	3	1	2	2	1	1	1	9	9	2	3	1	1	1	1	1	1	1	3	4	3	4	6	5	5	5	5	4	2	3	5	4	3	2	2
LIP.012.1	2	1	2	3	3	3	3	1	3	3	3	3	2	2	2	2	2	2	2	1	2	1	2	6	6	2	3	6	5	2	5	5	5	1	5	2
LIP.012.2	2	2	1	3	3	2	2	3	3	2	3	2	1	1	2	2	1	1	1	2	2	2	3	5	5	5	4	6	2	3	2	4	5	2	3	2
LIP.013.1	5	5	1	1	2	1	1	1	1	1	1	1	9	1	1	1	1	1	1	5	6	5	5	5	5	6	6	3	1	5	1	1	1	3	3	5
LIP.013.2	3	3	2	3	3	1	2	2	3	3	3	3	2	2	2	1	1	1	1	3	4	2	4	3	3	5	5	4	3	4	2	3	3	3	2	4
LIP.014.1	4	4	2	2	2	1	1	1	2	1	2	2	2	1	1	1	1	1	1	2	4	4	5	4	5	4	4	4	4	4	4	3	3	3	2	4
LIP.014.2	4	3	3	3	3	2	3	2	3	3	3	3	2	2	2	2	1	1	2	3	2	2	5	4	4	5	5	4	5	4	4	3	2	3	2	4
LIP.015.1	3	1	1	3	2	2	3	1	3	3	3	3	1	1	1	1	2	2	2	1	3	2	3	6	6	2	3	6	5	2	5	4	5	3	4	4
LIP.015.2	3	4	2	3	3	2	3	2	3	3	3	3	2	2	2	2	2	2	2	1	4	2	2	6	6	4	3	6	4	2	4	5	2	3	2	2
LIP.020.1	3	3	1	1	2	1	1	1	3	3	3	3	2	2	1	1	2	2	2	3	4	3	5	5	6	3	6	4	1	4	1	3	2	5	1	4
LIP.023.1	5	5	1	1	2	1	1	1	1	1	1	1	1	1	1	1	1	1	1	3	5	5	5	5	4	5	5	5	2	4	2	2	2	5	1	5
LIP.024.1	5	5	1	1	1	9	9	1	1	1	1	9	1	1	1	1	1	1	1	5	5	5	6	2	2	6	6	2	2	4	1	2	1	5	1	5
LIP.025.1	3	2	2	3	3	2	3	3	3	3	3	3	1	2	2	2	2	2	2	1	2	1	2	4	6	4	2	5	5	2	3	4	4	5	3	4
LIP.027.1	3	4	2	3	3	2	3	1	3	3	3	3	2	2	2	1	2	2	2	2	4	3	3	4	4	4	2	4	4	2	3	4	4	4	1	4
LIP.028.1	4	3	2	3	3	3	3	2	1	3	3	3	2	1	1	2	2	1	2	4	2	1	5	3	3	4	4	3	3	5	3	2	5	4	2	4
LIP.029.1	4	5	1	3	3	9	3	2	3	3	3	3	2	2	2	2	2	2	2	5	4	3	4	5	5	2	6	5	4	4	4	3	5	4	3	4
LIP.030.1	3	2	1	3	3	2	3	2	2	3	3	3	1	1	2	2	1	1	1	2	3	2	5	1	4	5	6	3	2	4	1	4	3	3	1	4
LIP.031.1	2	3	2	3	3	2	3	3	2	3	3	3	2	2	2	2	2	2	2	1	2	1	9	6	5	4	4	4	4	3	4	4	5	2	3	2
LIP.032.1	3	3	1	2	2	1	2	1	1	1	2	3	2	1	2	2	2	1	2	3	4	2	4	6	5	4	5	4	4	4	2	3	4	4	2	4
LIP.033.1	3	3	1	1	1	1	2	1	1	1	2	2	2	2	1	1	1	2	2	2	4	4	3	5	6	3	4	5	5	2	4	4	4	2	4	2
LIP.034.1	2	2	2	3	3	3	3	2	3	3	3	3	2	2	2	2	1	1	1	2	2	2	4	5	6	4	4	4	4	3	3	5	5	4	2	3
LIP.035.1	1	3	1	3	3	2	3	2	3	3	3	3	2	2	2	2	2	2	2	1	1	1	2	5	6	3	3	6	5	2	5	5	5	1	3	2
LIP.036.1	5	9	1	1	2	1	2	2	1	2	3	2	2	1	1	1	2	1	1	2	4	3	6	5	6	5	6	5	1	4	1	3	3	5	3	5
LIP.037.1	2	3	3	3	3	2	3	3	2	3	3	3	2	2	2	2	2	2	2	2	3	2	5	2	3	5	4	3	3	5	3	4	2	4	3	3
LIP.038.1	4	4	1	1	1	2	3	2	1	2	3	2	1	1	1	1	1	1	1	5	4	3	5	4	2	5	5	2	2	5	2	1	1	5	3	4
LIP.039.1	2	3	3	3	3	3	3	2	3	3	3	3	2	2	2	2	2	2	2	2	3	2	3	4	6	4	2	4	6	2	5	5	4	3	3	2
LIP.040.1	2	3	2	3	3	2	3	3	1	1	2	3	2	2	2	2	2	2	2	1	3	2	3	6	6	2	3	6	5	2	5	3	5	4	3	2
LIP.042.1	3	4	1	2	2	2	2	3	2	2	3	3	1	1	1	1	1	1	1	3	4	3	4	6	4	4	5	4	3	3	5	3	2	3	3	3
LIP.043.1	3	3	2	3	3	2	3	1	3	3	3	3	2	1	2	2	1	1	2	4	2	1	5	5	4	4	5	3	2	5	2	2	5	2	4	3
LIP.044.1	2	3	2	3	3	2	2	2	3	3	3	3	2	2	2	2	2	2	2	1	3	1	2	6	6	3	3	5	4	2	3	5	5	1	5	1
LIP.045.1	2	3	2	2	2	2	2	1	2	3	3	3	2	2	2	2	2	2	2	1	4	1	4	5	5	4	5	5	4	4	4	4	3	3	3	2
LIP.047.1	3	3	1	2	3	1	2	1	3	3	3	3	2	1	2	2	2	1	1	3	4	2	4	4	5	5	5	4	3	4	3	4	4	3	2	5
LIP.048.1	3	3	2	3	3	2	3	2	2	2	3	3	2	2	2	2	2	2	2	1	4	2	4	6	6	4	4	5	4	3	4	5	3	2	3	3
LIP.049.1	2	3	1	2	1	1	2	1	1	1	1	2	2	2	2	2	2	2	2	1	4	3	2	6	6	3	5	6	4	2	4	4	2	4	3	4
LIP.050.1	3	3	1	1	2	1	2	1	1	1	2	2	1	1	1	1	2	2	2	2	4	2	4	4	5	5	5	5	4	4	4	3	4	3	3	3
LIP.051.1	3	4	2	3	2	2	3	2	3	3	3	3	1	1	2	1	1	1	1	3	2	2	5	5	5	4	6	3	1	5	1	2	4	3	1	2
LIP.053.1	2	2	2	3	3	3	3	2	3	2	3	3	2	2	2	2	2	2	2	1	3	2	2	6	6	5	2	6	6	2	5	5	3	2	3	2
LIP.055.1	2	3	2	3	3	2	3	2	3	3	3	3	2	2	2	2	2	1	2	3	2	2	4	4	4	5	4	3	3	4	3	3	4	3	4	3
LIP.056.1	3	3	2	3	3	9	2	2	2	3	3	3	2	2	2	2	2	2	2	3	4	2	4	4	3	6	4	3	4	6	3	5	2	2	2	5
LIP.057.1	1	3	2	3	3	3	3	3	2	2	3	3	2	2	2	2	2	2	2	1	3	2	3	5	6	4	3	6	2	1	2	3	5	2	5	2
LIP.058.1	3	2	2	3	3	2	3	2	2	3	3	3	2	2	2	2	2	2	2	4	1	1	3	5	5	2	3	5	5	2	2	3	4	2	2	3
LIP.059.1	1	2	2	3	3	2	3	2	3	3	3	3	2	1	2	1	2	1	2	1	3	2	4	4	4	4	4	5	3	3	3	4	3	3	3	2
LIP.060.1	4	4	1	2	2	1	2	1	1	1	2	2	2	2	2	1	2	1	2	2	4	4	6	5	5	4	6	4	2	3	2	4	4	4	2	5
LIP.061.1	4	1	3	2	2	2	2	2	2	2	2	2	1	1	1	1	1	1	1	3	4	2	4	5	5	4	5	5	5	5	3	3	3	3	4	4
LIP.062.1	4	4	1	2	2	1	2	1	1	2	2	3	2	2	2	2	2	1	1	3	5	3	6	5	4	5	6	3	2	4	1	3	2	4	1	5
LIP.063.1	3	3	1	3	3	2	3	2	3	3	3	3	2	2	2	2	2	2	2	1	3	1	4	4	5	3	5	6	4	2	3	5	4	2	2	3
LIP.064.1	5	3	1	2	2	2	3	1	2	3	3	3	1	1	1	1	2	1	1	3	5	4	3	5	6	3	5	5	2	3	2	3	1	5	2	5
LIP.065.1	3	2	2	2	3	3	3	2	2	2	3	2	2	2	2	2	2	2	2	5	2	1	5	3	2	5	6	2	2	6	2	1	5	2	3	3
LIP.066.1	5	4	1	1	1	1	2	1	1	1	1	1	1	1	1	1	1	1	1	5	6	5	6	1	3	6	6	2	1	4	1	1	1	5	1	5
LIP.068.1	4	5	1	2	2	1	2	1	1	1	2	1	1	1	1	1	1	1	1	4	5	4	3	1	4	6	3	2	2	3	2	2	1	5	2	5
LIP.069.1	2	3	2	3	3	2	2	2	2	2	2	3	2	2	2	2	2	2	2	1	4	2	2	6	6	2	3	5	5	2	5	5	5	3	3	2
LIP.071.1	2	3	3	3	3	3	3	3	3	3	3	3	2	2	2	2	2	2	2	1	3	1	3	5	6	4	4	5	5	3	4	5	5	2	5	2
LIP.072.1	3	3	1	1	1	1	2	1	1	1	2	2	1	1	1	1	1	1	1	3	5	5	4	5	4	4	5	4	2	2	2	2	4	2	3	3
LIP.073.1	2	3	1	2	3	2	3	1	2	2	3	2	1	1	1	1	2	2	2	2	3	2	4	3	5	5	6	5	2	4	4	5	3	2	2	3
LIP.074.1	3	3	2	3	3	3	3	3	3	3	3	3	2	2	2	2	1	1	1	2	2	1	5	6	5	6	4	4	4	4	4	4	4	2	2	3
LIP.075.1	3	3	1	2	1	2	3	2	1	2	3	3	2	2	2	2	2	2	2	3	4	3	9	2	4	2	4	4	2	2	2	3	1	3	4	2
LIP.076.1	2	3	3	3	3	2	3	2	2	3	3	3	2	2	2	2	2	2	2	1	3	1	5	6	4	4	5	4	2	4	3	3	5	2	3	2
LIP.077.1	4	4	1	2	2	1	1	2	1	2	2	2	2	1	1	1	2	1	2	4	5	4	5	2	2	6	5	2	1	4	1	3	3	5	1	5
LIP.078.1	3	4	1	2	2	1	2	1	2	2	3	2	2	1	2	1	2	1	2	2	4	3	5	6	5	5	5	3	2	3	2	3	3	2	1	2
LIP.079.1	3	4	2	3	3	2	3	3	3	3	3	3	2	2	2	2	2	2	2	1	1	1	3	5	6	2	3	5	5	2	5	5	4	2	2	3
LIP.080.1	1	1	2	3	3	3	3	3	3	3	3	9	2	2	2	2	2	2	1	1	2	1	2	5	5	2	2	5	5	2	5	5	5	1	5	2
LIP.081.1	2	3	1	2	2	2	3	2	3	3	3	3	2	2	2	2	2	1	1	2	2	2	4	3	5	4	3	4	4	3	3	4	5	1	4	2
LIP.082.1	3	5	2	3	2	3	2	1	3	2	3	2	2	1	1	1	1	1	1	9	6	5	9	6	2	2	2	1	1	1	2	3	5	9	1	3
LIP.083.1	2	2	2	2	3	2	3	2	3	3	3	3	2	2	2	2	2	2	2	2	2	1	2	4	6	2	2	5	4	2	5	5	5	1	5	2
LIP.085.1	2	2	1	3	3	2	2	2	3	3	3	3	2	1	1	2	1	1	2	4	3	2	3	4	9	5	3	3	3	4	3	3	4	2	3	2
LIP.086.1	3	4	1	1	2	1	1	2	1	1	2	2	2	1	1	1	1	1	1	2	4	3	5	4	4	5	5	4	3	4	4	5	9	9	9	9
LIP.087.1	3	4	2	3	3	3	3	3	3	3	3	3	1	1	2	2	2	2	2	1	4	2	5	6	5	4	5	3	1	4	1	4	4	3	2	5
LIP.088.1	3	1	1	3	3	2	3	1	2	2	3	3	1	2	1	1	2	2	2	3	4	4	3	3	3	3	4	4	4	3	3	4	3	4	2	5
LIP.089.1	3	2	9	3	3	3	3	9	3	3	3	3	2	2	2	2	2	2	2	1	1	1	9	4	6	2	2	6	4	2	4	5	5	2	4	2
LIP.090.1	3	4	1	3	3	2	3	2	3	3	3	3	2	1	2	1	2	1	2	2	4	3	5	4	4	5	5	4	2	4	1	2	4	3	1	3
LIP.091.1	3	4	2	3	3	2	3	2	2	3	3	3	2	2	2	2	1	1	1	4	3	2	5	4	3	6	6	2	3	5	2	2	4	3	4	3
LIP.092.1	3	4	1	3	3	1	2	2	3	2	3	3	1	1	1	1	1	1	1	3	4	3	6	4	2	4	6	2	1	5	1	2	4	3	2	5
LIP.093.1	2	3	3	3	3	3	3	3	3	3	3	3	2	2	2	2	2	2	2	1	1	9	2	5	6	1	2	6	5	2	5	5	5	1	4	2
LIP.094.1	3	3	3	2	1	2	9	1	2	1	2	3	2	1	1	1	2	1	1	3	4	3	5	4	3	4	4	3	3	5	2	3	9	9	9	9
LIP.095.1	3	3	1	2	2	1	1	1	1	2	2	2	2	1	1	1	2	1	1	2	4	2	4	5	4	4	5	4	3	4	1	3	4	4	2	5
LIP.096.1	5	4	1	2	2	1	1	1	2	2	3	2	2	1	2	1	2	2	2	2	4	3	6	5	5	2	5	5	3	2	4	5	2	4	2	5
LIP.097.1	4	4	1	2	2	1	1	1	1	1	2	2	1	2	1	1	1	1	2	5	4	3	9	3	3	5	5	2	2	4	2	1	2	3	2	4
LIP.098.1	2	2	2	3	3	3	3	2	3	3	3	3	2	2	2	2	2	2	2	2	2	2	2	5	5	4	3	5	3	2	3	4	2	3	2	4
LIP.099.1	4	4	1	2	1	1	2	1	1	1	1	2	1	1	1	1	1	1	1	2	5	4	5	4	6	5	5	5	3	4	2	4	4	4	3	4
LIP.100.1	1	1	3	3	3	2	3	2	3	3	3	3	2	2	2	2	2	2	2	1	1	1	2	5	6	3	2	5	5	2	5	5	5	1	3	1
LIP.101.1	4	2	1	2	2	1	2	2	1	2	3	2	1	1	1	1	2	1	1	2	4	2	4	5	4	5	4	4	9	4	4	3	2	4	2	4
LIP.102.1	2	3	2	2	2	1	2	1	2	2	3	3	2	2	2	2	2	1	1	2	6	5	3	3	4	5	2	5	4	2	3	5	5	3	3	3
LIP.103.1	2	3	2	3	3	2	3	3	3	3	3	3	2	2	2	2	2	2	2	3	3	1	4	4	3	6	6	3	3	4	2	3	4	1	1	2
LIP.104.1	2	3	2	3	3	2	3	2	3	2	3	3	2	1	2	2	2	1	2	4	4	3	5	4	4	5	5	4	4	4	3	4	4	4	1	4
LIP.105.1	3	3	2	3	3	2	3	2	3	3	3	3	2	2	2	2	2	2	2	1	3	1	2	6	6	2	2	6	5	2	5	5	5	2	4	2
LIP.107.1	2	3	2	3	3	2	2	1	3	3	3	3	2	2	2	2	2	2	2	1	1	1	2	5	6	2	1	6	6	1	6	5	5	1	4	2
LIP.108.1	3	1	2	3	3	3	3	3	3	3	3	3	2	2	2	2	2	2	2	1	2	1	2	6	6	2	2	6	5	2	5	5	2	4	3	4
LIP.109.1	4	5	1	2	2	1	1	1	1	1	2	2	1	1	1	1	1	1	1	4	5	5	6	3	2	5	6	3	2	4	2	2	2	5	3	5
LIP.110.1	3	3	2	3	3	2	3	2	3	3	3	3	2	2	2	2	1	1	1	2	3	2	4	5	4	4	5	3	4	4	3	4	5	3	3	3
LIP.111.1	3	3	1	2	2	2	3	1	2	1	2	2	1	1	1	1	1	1	1	3	4	4	4	3	4	4	6	4	2	4	2	3	5	2	3	2
LIP.112.1	4	2	1	2	1	2	3	2	2	3	3	3	1	1	1	1	2	1	1	3	5	3	4	5	5	2	4	4	3	2	3	3	2	5	2	2
LIP.113.1	3	3	2	3	3	2	3	2	3	3	3	3	2	2	2	9	2	2	2	3	4	2	5	6	6	5	3	4	4	2	4	3	2	4	2	3
LIP.114.1	3	1	1	1	1	1	2	1	1	1	2	2	2	2	2	2	2	2	2	3	4	9	2	5	4	2	5	4	2	2	2	1	2	3	3	2
LIP.115.1	3	3	1	2	2	1	1	2	2	1	2	2	1	1	1	1	1	1	1	3	4	3	3	3	3	5	5	3	2	4	2	3	3	4	2	4
LIP.116.1	3	2	1	2	3	2	3	1	2	3	3	3	2	2	2	2	2	2	2	2	3	3	3	3	4	2	4	5	4	2	4	4	4	2	2	3
LIP.117.1	4	3	1	2	2	1	2	1	1	1	2	2	1	1	1	1	1	9	2	1	5	4	5	2	4	5	5	4	2	4	1	2	1	4	3	5
LIP.119.1	3	3	2	3	3	3	3	3	2	3	3	3	2	1	1	2	2	9	2	1	2	1	2	5	6	4	4	4	6	2	4	5	4	2	4	4
LIP.123.1	2	2	1	2	3	1	2	2	2	2	3	3	2	2	2	2	1	1	1	3	4	3	6	2	5	5	5	4	2	4	1	4	3	4	1	3
LIP.127.1	2	3	2	3	3	3	3	2	3	3	3	3	2	2	2	2	2	1	1	3	3	1	4	2	2	5	5	2	1	5	2	3	5	2	3	2
LIP.129.1	3	1	3	3	3	3	3	3	3	3	3	3	2	2	2	2	1	1	1	2	1	1	3	3	4	4	3	5	5	2	3	4	3	3	5	4
LIP.130.1	3	3	2	2	2	2	2	2	2	2	2	3	2	2	2	1	2	2	1	2	4	3	4	4	4	4	5	5	2	3	2	3	4	4	2	2
LIP.132.1	5	2	1	2	2	1	2	1	1	1	2	2	1	9	9	9	1	1	1	3	4	3	4	6	5	5	5	3	1	2	2	2	2	4	4	5
LIP.133.1	2	3	1	3	3	2	3	1	2	3	3	3	2	2	2	2	2	2	2	1	4	2	3	5	5	3	3	5	5	2	5	5	5	2	2	2
LIP.135.1	4	4	1	2	1	1	2	2	2	1	2	2	2	1	1	1	1	1	2	4	6	5	5	4	2	5	5	2	2	9	1	2	2	5	1	5
LIP.136.1	3	4	1	2	3	2	2	2	1	2	2	3	2	1	1	1	2	2	2	3	4	3	6	5	5	5	6	4	1	4	1	3	5	3	2	4
LIP.137.1	2	1	1	3	2	2	3	2	2	2	3	3	2	2	2	2	2	2	2	3	3	2	4	3	5	4	4	4	5	3	5	4	4	2	4	3
LIP.138.1	1	3	3	3	3	3	3	3	3	3	3	3	2	2	2	2	2	2	2	1	1	1	2	5	6	1	2	6	5	1	5	5	9	9	9	9
LIP.139.1	3	3	2	3	3	2	2	2	3	3	3	3	1	1	1	1	1	1	2	3	3	3	6	4	3	5	5	2	2	5	2	3	3	3	2	3
LIP.140.1	2	1	1	3	3	3	3	2	3	3	3	3	2	2	2	2	2	2	2	1	4	2	3	6	6	2	2	5	6	2	6	5	5	4	4	4
LIP.141.1	5	4	1	1	2	1	2	1	1	1	1	2	1	1	1	1	1	1	1	4	6	4	6	5	3	4	2	3	1	2	3	2	2	5	2	5
LIP.142.1	2	3	1	3	3	2	3	3	3	3	3	3	2	1	1	1	1	1	1	4	1	1	6	2	2	6	6	2	1	6	1	1	5	1	3	2
LIP.143.1	4	4	1	2	2	1	1	1	1	2	3	3	2	1	1	1	2	2	2	1	4	3	5	6	6	2	6	6	2	2	1	5	4	5	1	5
LIP.175.1	3	3	1	2	3	2	2	1	2	2	3	2	2	2	1	1	2	2	2	1	4	2	3	5	6	2	3	6	5	3	3	4	2	4	1	4
LIP.176.1	5	4	1	2	1	1	1	1	1	1	1	2	1	1	1	1	1	1	1	3	5	4	5	6	3	4	6	4	2	5	2	2	1	5	1	5
LIP.177.1	3	5	1	2	2	1	1	1	2	2	3	2	1	1	1	1	1	1	1	4	5	4	5	5	5	5	5	2	2	5	2	2	5	5	2	5
LIP.178.1	3	5	1	2	2	1	2	1	1	2	3	2	1	1	1	1	2	1	1	9	5	4	4	6	5	2	5	5	3	2	4	4	3	2	2	2
LIP.179.1	2	3	1	3	2	1	3	3	3	2	1	3	2	2	2	2	2	1	2	1	2	2	2	5	6	2	4	5	4	2	4	4	5	3	5	2
