# Supplementary material for: Investigation of clinical characteristics and genome associations in the ‘UK Lipoedema’ cohort
Source: PLoS One. 2022 Oct 13;17(10):e0274867. doi: 10.1371/journal.pone.0274867 (PMC9560129; doi:10.1371/journal.pone.0274867)
Supplement: S3 Table — The correlation coefficients, r, are displayed and those with strong correlations (r > 0.7) are highlighted in bold type. All correlations were significant at the p < 0.05 level. (XLSX) [file pone.0274867.s004.xlsx]

## Sheet: S3 Table
Dimension	Physical functioning	Role limitations physical	Role limitations emotional	Vitality	Emotional/mental wellbeing	Social functioning	Bodily pain	General health
Physical functioning	-	0.67	0.47	0.53	0.27	0.47	0.78	0.64
Role limitations physical	0.67	-	0.61	0.56	0.39	0.48	0.65	0.6
Role limitations emotional	0.47	0.61	-	0.56	0.54	0.56	0.49	0.42
Vitality	0.53	0.56	0.56	-	0.69	0.68	0.55	0.61
Emotional/mental wellbeing	0.27	0.39	0.54	0.69	-	0.72	0.35	0.44
Social functioning	0.47	0.48	0.56	0.69	0.72	-	0.48	0.52
Bodily pain	0.78	0.65	0.49	0.55	0.35	0.48	-	0.7
General health	0.64	0.6	0.42	0.61	0.44	0.52	0.7	-
