# Supplementary material for: Investigation of clinical characteristics and genome associations in the ‘UK Lipoedema’ cohort
Source: PLoS One. 2022 Oct 13;17(10):e0274867. doi: 10.1371/journal.pone.0274867 (PMC9560129; doi:10.1371/journal.pone.0274867)
Supplement: S4 Table — Age at recruitment is calculated as (year of recruitment to GEL)–(Year of Birth). Family history is based on any reports of “Affected” family members in GEL; “.”, uncertain. (XLSX) [file pone.0274867.s005.xlsx]

## Sheet: S4 Table
Genomics England ID	Age at recruitment (yrs)	Ethnic Category	Family history
GEL1	51.0027	White other	N
GEL2	42.6959	White British	N
GEL3	60.4	White other	Y
GEL4	48.2493	White other	Y
GEL5	58	White British	N
GEL6	65.1534	White other	Y
GEL7	34.8082	White British	N
GEL8	38.0849	White British	N
GEL9	55	White British	.
GEL10	57.7425	White British	Y
GEL11	41.5699	White British	N
GEL12	69.4192	White British	Y
GEL13	62	White British	.
GEL14	34.3178	White British	N
GEL15	36	White British	N
GEL16	61.8247	White British	Y
GEL17	53.5534	White British	N
GEL18	47.5205	White British	N
GEL19	39.3479	White other	.
GEL20	49.7726	White British	Y
GEL21	44.463	White British	N
GEL22	61.663	White British	N
GEL23	76	White British	N
GEL24	63.7342	White British	Y
GEL25	45	White British	N
GEL26	28	White Irish	Y
GEL27	69	White British	N
